# Supplementary material for: Lysosomal ATP Transporter SLC17A9 Controls Cell Viability via Regulating Cathepsin D
Source: Cells. 2022 Mar 4;11(5):887. doi: 10.3390/cells11050887 (PMC8909234; doi:10.3390/cells11050887)
Supplement: Supplementary file 1 [file cells-11-00887-s001.zip]

Archive with 1 entries (1 files):
- cells-1378021-supplementary.pdf
